# Supplementary material for: Hybrid 3D Printed and Electrospun Multi-Scale Hierarchical Polycaprolactone Scaffolds to Induce Bone Differentiation
Source: Pharmaceutics. 2022 Dec 19;14(12):2843. doi: 10.3390/pharmaceutics14122843 (PMC9781012; doi:10.3390/pharmaceutics14122843)
Supplement: Supplementary file 1 [file pharmaceutics-14-02843-s001.zip]

Archive with 1 entries (1 files):
- pharmaceutics-2060069-supplementary.pdf
